# Supplementary material for: Dynamic changes in community structure and degradation performance of a bacterial consortium MMBC-1 during the subculturing revival reveal the potential decomposers of lignocellulose
Source: Bioresour Bioprocess. 2022 Oct 22;9(1):110. doi: 10.1186/s40643-022-00601-8 (PMC10991580; doi:10.1186/s40643-022-00601-8)
Supplement: Supplementary file 2 — Additional file 2: Table S1. The classification and abundance of all the OTUs. [file 40643_2022_601_MOESM2_ESM.xls]

## Sheet: OTU
Domain	Kingdom	Phylum	Class	Order	Family	Genus	Species	OTU	F0_D1_1	F0_D1_2	F0_D1_3	F0_D2_1	F0_D2_2	F0_D2_3	F0_D4_1	F0_D4_2	F0_D4_3	F1_D1_1	F1_D1_2	F1_D1_3	F1_D2_1	F1_D2_2	F1_D2_3	F1_D4_1	F1_D4_2	F1_D4_3	F2_D1_1	F2_D1_2	F2_D1_3	F2_D2_1	F2_D2_2	F2_D2_3	F2_D4_1	F2_D4_2	F2_D4_3	SUM
d__Bacteria	k__norank	p__Firmicutes	c__Clostridia	o__Clostridiales	f__Ruminococcaceae	g__Oscillibacter	s__Oscillibacter_ruminantium_GH1	OTU1	11	6	4	18	13	19	15	17	21	0	0	0	0	0	0	0	0	0	0	0	0	0	0	0	0	0	0	124
d__Bacteria	k__norank	p__Proteobacteria	c__Betaproteobacteria	o__Burkholderiales	f__Burkholderiaceae	g__Polynucleobacter	s__Polynucleobacter_acidiphobus	OTU10	0	0	2	3	1	0	0	0	1	0	0	0	0	0	0	0	0	0	0	0	0	0	0	0	0	0	0	7
d__Bacteria	k__norank	p__Cyanobacteria	c__Cyanobacteria	o__SubsectionIII	f__FamilyI_o__SubsectionIII	g__Planktothrix	s__uncultured_bacterium_g__Planktothrix	OTU11	0	0	0	5	12	0	1	0	0	0	0	0	0	0	0	0	0	0	0	0	0	0	0	0	0	0	0	18
d__Bacteria	k__norank	p__Proteobacteria	c__Gammaproteobacteria	o__Pseudomonadales	f__Pseudomonadaceae	g__Pseudomonas	s__unclassified_g__Pseudomonas	OTU12	3596	3341	4350	7592	7232	5121	742	748	677	1	1	0	1	0	1	0	0	1	0	0	0	0	0	0	0	1	1	33406
d__Bacteria	k__norank	p__Proteobacteria	c__Betaproteobacteria	o__Burkholderiales	f__Comamonadaceae	g__unclassified_f__Comamonadaceae	s__unclassified_f__Comamonadaceae	OTU13	0	0	0	2	2	0	1	4	14	0	0	0	0	0	0	0	0	0	0	0	0	0	0	0	0	0	0	23
d__Bacteria	k__norank	p__Firmicutes	c__Clostridia	o__Clostridiales	f__Lachnospiraceae	g__unclassified_f__Lachnospiraceae	s__unclassified_f__Lachnospiraceae	OTU14	2	1	0	2	0	1	0	0	3	0	0	0	0	0	0	0	0	0	0	0	0	0	0	1	96	137	146	389
d__Bacteria	k__norank	p__Firmicutes	c__Clostridia	o__Clostridiales	f__Clostridiaceae_2	g__Alkaliphilus	s__unclassified_g__Alkaliphilus	OTU15	1	5	1	28	16	12	1	1	4	0	0	0	0	0	0	0	0	0	0	0	0	0	0	0	0	0	0	69
d__Bacteria	k__norank	p__Firmicutes	c__Clostridia	o__Clostridiales	f__Lachnospiraceae	g__Lachnoclostridium_5	s__[Clostridium]_celerecrescens	OTU16	19	11	19	36	35	28	17	17	19	1	2	1	1	0	3	12	11	12	0	1	1	274	312	288	456	583	487	2646
d__Bacteria	k__norank	p__Firmicutes	c__Clostridia	o__Clostridiales	f__Family_XI_o__Clostridiales	g__Tissierella	s__uncultured_Clostridiales_bacterium_g__Tissierella	OTU17	4	6	5	4	5	2	0	1	1	0	0	0	0	0	0	0	0	0	0	0	0	0	0	0	0	0	0	28
d__Bacteria	k__norank	p__Firmicutes	c__Clostridia	o__Clostridiales	f__Lachnospiraceae	g__Lachnospira	s__uncultured_Lachnospiraceae_bacterium_g__Lachnospira	OTU18	497	657	786	4055	3160	2935	3370	3592	3521	3228	3432	3333	14781	15274	15744	14002	13351	13598	4358	4205	3591	6740	6484	7100	8715	10851	12047	183407
d__Bacteria	k__norank	p__Firmicutes	c__Clostridia	o__Clostridiales	f__Ruminococcaceae	g__unclassified_f__Ruminococcaceae	s__unclassified_f__Ruminococcaceae	OTU19	0	0	0	0	0	0	5	5	6	0	0	0	0	0	0	0	0	0	0	0	0	0	0	0	0	0	0	16
d__Bacteria	k__norank	p__Firmicutes	c__Clostridia	o__Clostridiales	f__Peptostreptococcaceae	g__Romboutsia	s__Romboutsia_lituseburensis	OTU2	2619	2608	3768	2109	2006	1871	1785	1664	1697	1692	1710	1669	967	757	781	1599	2067	1257	1199	1399	1141	535	379	369	1151	692	588	40079
d__Bacteria	k__norank	p__Firmicutes	c__Clostridia	o__Clostridiales	f__Ruminococcaceae	g__Ruminiclostridium	s__unclassified_g__Ruminiclostridium	OTU20	0	0	2	187	127	89	446	689	986	5	2	5	11	5	8	74	47	122	0	2	0	6	19	16	86	20	33	2987
d__Bacteria	k__norank	p__Cyanobacteria	c__Cyanobacteria	o__norank_c__Cyanobacteria	f__norank_c__Cyanobacteria	g__norank_c__Cyanobacteria	s__unclassified_g__norank_c__Cyanobacteria	OTU21	0	0	0	1	0	3	3	5	1	0	0	0	0	0	0	0	0	0	0	0	0	0	0	0	0	0	0	13
d__Bacteria	k__norank	p__Proteobacteria	c__Alphaproteobacteria	o__Rhodospirillales	f__Rhodospirillales_Incertae_Sedis	g__Reyranella	s__uncultured_bacterium_g__Reyranella	OTU22	0	0	0	0	0	0	0	0	0	2	1	0	0	0	0	0	0	0	0	0	0	0	0	1	0	0	1	5
d__Bacteria	k__norank	p__Firmicutes	c__Clostridia	o__Clostridiales	f__Peptostreptococcaceae	g__Paraclostridium	s__unclassified_g__Paraclostridium	OTU23	42	40	100	135	153	108	83	13	23	30	56	59	15	4	29	25	36	17	43	3	22	10	4	3	25	5	27	1110
d__Bacteria	k__norank	p__Firmicutes	c__Clostridia	o__Clostridiales	f__Lachnospiraceae	g__Robinsoniella	s__Robinsoniella_sp._KNHs210	OTU24	2	1	0	5	1	0	3	4	1	296	284	253	32	13	33	127	194	144	207	260	263	134	146	152	135	123	110	2923
d__Bacteria	k__norank	p__Firmicutes	c__Clostridia	o__Clostridiales	f__Clostridiaceae_1	g__Clostridium_sensu_stricto_3	s__uncultured_bacterium_g__Clostridium_sensu_stricto_3	OTU25	14	21	13	29	30	20	12	18	17	129	147	151	16	35	33	23	20	17	204	212	172	24	33	12	24	23	16	1465
d__Bacteria	k__norank	p__Firmicutes	c__Clostridia	o__Clostridiales	f__Peptostreptococcaceae	g__Asaccharospora	s__Asaccharospora_irregularis	OTU26	976	668	1059	1713	1304	975	974	805	912	783	810	769	157	174	194	178	205	172	641	588	615	450	357	378	281	156	174	16468
d__Bacteria	k__norank	p__Bacteroidetes	c__Bacteroidia	o__Bacteroidales	f__Bacteroidales_S24-7_group	g__norank_f__Bacteroidales_S24-7_group	s__unclassified_g__norank_f__Bacteroidales_S24-7_group	OTU27	0	0	0	0	0	0	0	0	0	0	0	0	0	0	0	6	4	3	4	0	0	0	0	0	0	0	0	17
d__Bacteria	k__norank	p__Bacteroidetes	c__Bacteroidia	o__Bacteroidales	f__Bacteroidales_S24-7_group	g__norank_f__Bacteroidales_S24-7_group	s__unclassified_g__norank_f__Bacteroidales_S24-7_group	OTU28	0	0	0	0	0	0	0	0	0	0	0	0	0	0	0	0	3	0	0	0	0	0	1	0	0	0	0	4
d__Bacteria	k__norank	p__Firmicutes	c__Clostridia	o__Clostridiales	f__Ruminococcaceae	g__Anaerotruncus	s__uncultured_compost_bacterium_g__Anaerotruncus	OTU29	26	20	10	18	12	11	3	9	20	0	0	0	100	141	110	824	746	822	161	274	216	859	1041	881	1425	1553	860	10142
d__Bacteria	k__norank	p__Firmicutes	c__Clostridia	o__Clostridiales	f__Peptostreptococcaceae	g__Terrisporobacter	s__Terrisporobacter_glycolicus	OTU3	1854	1565	1960	2970	2236	2630	1630	1700	1531	2968	2308	2921	1734	1916	1852	1435	1564	1341	3005	2394	2650	1184	1018	1037	891	693	621	49608
d__Bacteria	k__norank	p__Firmicutes	c__Clostridia	o__Clostridiales	f__Ruminococcaceae	g__Ruminococcaceae_UCG-013	s__uncultured_organism_g__Ruminococcaceae_UCG-013	OTU30	0	0	0	0	0	0	0	0	0	0	0	0	0	0	0	1	2	1	0	0	0	0	0	0	0	0	0	4
d__Bacteria	k__norank	p__Firmicutes	c__Erysipelotrichia	o__Erysipelotrichales	f__Erysipelotrichaceae	g__Turicibacter	s__uncultured_bacterium_g__Turicibacter	OTU31	0	0	0	0	0	0	0	0	0	0	0	0	0	0	0	2	10	3	2	0	0	0	0	0	0	0	0	17
d__Bacteria	k__norank	p__Firmicutes	c__Clostridia	o__Clostridiales	f__Clostridiaceae_1	g__Clostridium_sensu_stricto_1	s__Clostridium_butyricum	OTU32	18435	19432	17135	14573	16129	18792	21940	21468	19799	4392	5003	4890	3072	3254	3329	2877	3531	2515	5368	5623	5431	1526	1020	1122	2585	1606	1978	226825
d__Bacteria	k__norank	p__Firmicutes	c__Negativicutes	o__Selenomonadales	f__Veillonellaceae	g__norank_f__Veillonellaceae	s__bacterium_enrichment_culture_clone_LA29	OTU33	7	2	4	5	5	3	3	5	6	5	1	2	1	1	0	12	1	11	0	0	0	11	42	18	58	8	21	232
d__Bacteria	k__norank	p__Firmicutes	c__Negativicutes	o__Selenomonadales	f__Veillonellaceae	g__norank_f__Veillonellaceae	s__bacterium_enrichment_culture_clone_LA29	OTU34	2	0	2	6	8	7	3	11	9	0	0	0	11	11	10	1299	250	1344	0	3	0	2	8	10	749	158	304	4207
d__Bacteria	k__norank	p__Firmicutes	c__Erysipelotrichia	o__Erysipelotrichales	f__Erysipelotrichaceae	g__unclassified_f__Erysipelotrichaceae	s__unclassified_f__Erysipelotrichaceae	OTU35	0	0	0	0	0	0	0	0	0	0	0	0	0	0	0	1	1	2	2	0	0	0	2	0	0	0	0	8
d__Bacteria	k__norank	p__Firmicutes	c__Clostridia	o__Clostridiales	f__Clostridiaceae_1	g__Clostridium_sensu_stricto_1	s__unclassified_g__Clostridium_sensu_stricto_1	OTU36	6471	6597	6061	1560	1499	1689	1527	1459	1420	2241	2508	2255	597	532	542	798	1013	766	7063	7377	7714	1772	1198	1273	2076	1349	1520	70877
d__Bacteria	k__norank	p__Actinobacteria	c__Actinobacteria	o__Coriobacteriales	f__Coriobacteriaceae	g__Enterorhabdus	s__uncultured_bacterium_g__Enterorhabdus	OTU37	0	0	0	0	0	0	0	0	0	0	0	0	0	0	0	1	1	0	0	3	0	1	0	0	0	0	0	6
d__Bacteria	k__norank	p__Firmicutes	c__Bacilli	o__Lactobacillales	f__Streptococcaceae	g__Lactococcus	s__unclassified_g__Lactococcus	OTU38	0	0	0	0	0	0	0	0	0	0	0	0	0	0	0	0	0	0	0	6	14	4	3	0	0	0	0	27
d__Bacteria	k__norank	p__Proteobacteria	c__Epsilonproteobacteria	o__Campylobacterales	f__Helicobacteraceae	g__Helicobacter	s__Helicobacter_ganmani	OTU39	0	0	0	0	0	0	0	0	0	0	0	0	0	0	0	0	0	0	0	1	0	6	2	0	0	0	0	9
d__Bacteria	k__norank	p__Firmicutes	c__Clostridia	o__Clostridiales	f__Family_XI_o__Clostridiales	g__Tissierella	s__Clostridiales_bacterium_mt7	OTU4	2	5	1	0	0	0	0	3	2	0	0	0	0	0	0	0	0	0	0	0	0	0	0	0	0	0	0	13
d__Bacteria	k__norank	p__Firmicutes	c__Clostridia	o__Clostridiales	f__Lachnospiraceae	g__unclassified_f__Lachnospiraceae	s__unclassified_f__Lachnospiraceae	OTU40	156	183	152	33	30	40	32	32	43	11189	9536	10235	9367	8225	8124	4906	4825	5492	158	206	208	8775	9251	9892	5216	5031	4985	116322
d__Bacteria	k__norank	p__Firmicutes	c__Clostridia	o__Clostridiales	f__Lachnospiraceae	g__[Eubacterium]_fissicatena_group	s__[Eubacterium]_contortum	OTU41	1	1	0	1	3	0	0	0	0	1	0	0	80	96	79	82	69	64	85	120	153	100	89	108	75	80	84	1371
d__Bacteria	k__norank	p__Firmicutes	c__Clostridia	o__Clostridiales	f__Clostridiaceae_1	g__Clostridium_sensu_stricto_15	s__Clostridium_tetani_E88	OTU42	0	0	0	0	0	0	0	0	1	0	0	0	0	0	0	482	350	426	563	745	701	674	706	656	379	327	351	6361
d__Bacteria	k__norank	p__Firmicutes	c__Clostridia	o__Clostridiales	f__Clostridiaceae_1	g__Haloimpatiens	s__Haloimpatiens_lingqiaonensis	OTU43	82	35	36	393	443	417	830	891	1028	529	547	523	1252	1564	1542	3834	3840	3668	72	106	119	2158	2263	2175	3284	2435	2721	36787
d__Bacteria	k__norank	p__Firmicutes	c__Clostridia	o__Clostridiales	f__Ruminococcaceae	g__Hydrogenoanaerobacterium	s__Hydrogenoanaerobacterium_saccharovorans	OTU44	2	0	1	1	0	0	1	1	2	2	3	3	32	14	31	76	21	99	3	2	0	14	49	36	158	52	136	739
d__Bacteria	k__norank	p__Firmicutes	c__Erysipelotrichia	o__Erysipelotrichales	f__Erysipelotrichaceae	g__Faecalibaculum	s__uncultured_bacterium_g__Faecalibaculum	OTU45	0	0	0	0	0	0	0	0	0	0	0	0	0	0	0	1	1	5	1	2	0	3	2	0	0	0	0	15
d__Bacteria	k__norank	p__Firmicutes	c__Bacilli	o__Lactobacillales	f__Lactobacillaceae	g__Lactobacillus	s__unclassified_g__Lactobacillus	OTU46	0	0	0	0	0	0	0	0	0	0	0	0	0	0	0	1	5	10	11	1	0	2	1	0	0	0	0	31
d__Bacteria	k__norank	p__Proteobacteria	c__Deltaproteobacteria	o__Desulfovibrionales	f__Desulfovibrionaceae	g__Desulfovibrio	s__uncultured_bacterium_g__Desulfovibrio	OTU47	0	0	0	0	0	0	0	0	0	0	0	0	0	0	0	0	0	0	1	7	9	7	3	0	0	0	0	27
d__Bacteria	k__norank	p__Firmicutes	c__Bacilli	o__Lactobacillales	f__Lactobacillaceae	g__Lactobacillus	s__Lactobacillus_johnsonii	OTU48	0	0	0	0	0	0	0	0	0	0	0	0	0	0	0	6	9	7	15	0	0	4	8	0	0	0	0	49
d__Bacteria	k__norank	p__Firmicutes	c__Bacilli	o__Lactobacillales	f__Enterococcaceae	g__Enterococcus	s__unclassified_g__Enterococcus	OTU49	1444	1245	983	2552	3603	3367	4599	4745	6051	10545	11619	11028	5372	5189	5013	4971	5586	5869	14949	14413	15072	7448	7613	7304	6192	5857	5288	177917
d__Bacteria	k__norank	p__Firmicutes	c__Clostridia	o__Clostridiales	f__Lachnospiraceae	g__Epulopiscium	s__Lachnospiraceae_bacterium_S37_30_1	OTU5	14	10	13	2	4	4	0	0	0	0	0	0	0	0	0	0	0	0	0	0	0	0	0	0	0	0	0	47
d__Bacteria	k__norank	p__Firmicutes	c__Bacilli	o__Bacillales	f__Paenibacillaceae	g__Paenibacillus	s__unclassified_g__Paenibacillus	OTU50	35	26	14	53	60	57	56	74	47	39	21	20	22	26	15	18	10	11	96	143	127	68	80	54	88	101	63	1424
d__Bacteria	k__norank	p__Firmicutes	c__Bacilli	o__Bacillales	f__Paenibacillaceae	g__Paenibacillus	s__unclassified_g__Paenibacillus	OTU51	1	1	0	2	1	0	0	0	0	1	2	0	2	1	0	1	3	2	3	4	10	48	62	70	43	39	33	329
d__Bacteria	k__norank	p__Firmicutes	c__Clostridia	o__Clostridiales	f__Ruminococcaceae	g__Flavonifractor	s__Flavonifractor_plautii	OTU52	4	3	7	6	3	2	2	9	9	4	0	0	413	707	488	590	427	497	12	33	22	1137	1431	1133	1610	1651	1739	11939
d__Bacteria	k__norank	p__Proteobacteria	c__Alphaproteobacteria	o__Rhizobiales	f__Bradyrhizobiaceae	g__Bradyrhizobium	s__unclassified_g__Bradyrhizobium	OTU53	0	0	0	1	0	0	0	0	0	1	1	0	0	0	0	0	1	0	0	0	0	0	0	2	3	4	6	19
d__Bacteria	k__norank	p__Firmicutes	c__Bacilli	o__Bacillales	f__Bacillaceae	g__Bacillus	s__unclassified_g__Bacillus	OTU54	236	188	185	36	32	15	0	2	1	508	598	478	557	649	631	331	389	296	370	463	345	4620	4969	4505	2795	5059	4256	32514
d__Bacteria	k__norank	p__Firmicutes	c__Bacilli	o__Bacillales	f__Family_XII_o__Bacillales	g__Exiguobacterium	s__Exiguobacterium_sp._AT1b	OTU6	2039	1914	1908	445	422	368	470	590	707	4	4	1	3	8	4	1	2	2	0	0	0	0	0	0	0	0	0	8892
d__Bacteria	k__norank	p__Chlorobi	c__Chlorobia	o__Chlorobiales	f__OPB56	g__norank_f__OPB56	s__uncultured_bacterium_g__norank_f__OPB56	OTU7	0	0	5	1	2	0	1	0	0	0	0	0	0	0	0	0	0	0	0	0	0	0	0	0	0	0	0	9
d__Bacteria	k__norank	p__Actinobacteria	c__Actinobacteria	o__Frankiales	f__Sporichthyaceae	g__hgcI_clade	s__uncultured_bacterium_g__hgcI_clade	OTU8	0	0	9	8	3	8	35	4	1	0	0	0	0	0	0	0	0	0	0	0	0	0	0	0	0	0	0	68
d__Bacteria	k__norank	p__Firmicutes	c__Clostridia	o__Clostridiales	f__Lachnospiraceae	g__Tyzzerella_3	s__bacterium_NLAE-zl-C441	OTU9	2	4	1	6	4	2	6	10	15	0	0	0	0	0	0	0	1	0	0	0	0	0	0	0	0	2	0	53
