# Supplementary material for: Dynamic changes in community structure and degradation performance of a bacterial consortium MMBC-1 during the subculturing revival reveal the potential decomposers of lignocellulose
Source: Bioresour Bioprocess. 2022 Oct 22;9(1):110. doi: 10.1186/s40643-022-00601-8 (PMC10991580; doi:10.1186/s40643-022-00601-8)
Supplement: Supplementary file 5 — Additional file 5: Table S4. Pearson correlations between OTU abundances and degradation activities. [file 40643_2022_601_MOESM5_ESM.xlsx]

## Sheet: r
	OTU32	OTU18	OTU49	OTU40	OTU36	OTU3	OTU2	OTU43	OTU12	OTU54	OTU26	OTU52	OTU29	OTU6	OTU42	OTU34	OTU20	OTU24	OTU16	OTU25	OTU50	OTU41	OTU23	OTU44	OTU14	OTU51	OTU33	OTU1	OTU15	OTU8	OTU9	OTU48	OTU5	OTU46	OTU17	OTU38	OTU47	OTU13	OTU53	OTU11	OTU27	OTU31	OTU19	OTU45	OTU21	OTU4	OTU39	OTU7	OTU35
endo-β-1,4-glucanase	-0.105698	.470*	-0.143439	-0.00322091	-.465*	-.637**	-0.236685	.723**	-.461*	0.188828	-.465*	.428*	.532**	-0.257676	0.121487	.592**	.489**	-0.050753	0.365899	-.386*	-0.0276063	0.109465	-.383*	.593**	.476*	0.119279	0.317534	0.00875051	-0.336819	0.123695	0.29385	0.151614	-.418*	0.16494	-.444*	-0.227603	-0.244711	0.305593	.406*	-0.250349	0.370203	0.358364	.482*	0.193758	0.251547	-0.00501819	-0.108597	-0.247293	0.191581
cellobiohydrolase	-.554**	.412*	0.13111	0.21793	-0.174694	-.772**	-.643**	.653**	-.493**	.834**	-.620**	.905**	.888**	-.396*	.683**	0.298735	-0.0991442	0.203553	.867**	-0.184574	.441*	.648**	-.541**	.744**	.704**	.806**	.694**	-.429*	-.395*	-0.186367	-0.240698	0.202024	-0.375626	0.098089	-.478*	0.167327	0.225995	-0.116882	.681**	-0.252366	0.0459921	0.0684045	-0.0905799	0.256656	-0.221746	-0.279335	0.278818	-0.234412	0.224486
β-glucosidase	-.645**	.631**	.428*	0.273483	-0.280715	-.467*	-.826**	.612**	-.687**	.523**	-.704**	.624**	.651**	-.739**	.713**	0.27856	0.03261	0.30944	.453*	0.064193	.440*	.826**	-.653**	.481*	0.31266	.522**	0.3423	-.434*	-.415*	-0.193036	-0.188939	.386*	-.764**	0.298352	-.783**	0.300311	0.356464	-0.00144144	0.295225	-0.284491	0.273981	0.221436	0.0436977	0.353227	-0.104608	-.448*	0.247216	-.473*	0.357742
endo-β-1,4-xylanase	-.657**	.722**	0.0541331	0.35208	-.434*	-.706**	-.543**	.938**	-.578**	.556**	-.772**	.778**	.880**	-.533**	.526**	.690**	-0.102958	0.270893	.620**	-0.250931	0.0474941	.555**	-.537**	.818**	.587**	.485*	.510**	-.509**	-.422*	-0.252057	-0.296385	0.351139	-.503**	0.303293	-.593**	-0.0557483	-0.0280359	-0.160352	.574**	-0.288321	.465*	.439*	-0.139473	.405*	-0.243981	-0.356072	0.102159	-0.341031	0.378677
β-xylosidase	-.564**	.565**	0.156747	0.213163	-0.298229	-.748**	-.625**	.793**	-.604**	.658**	-.705**	.818**	.879**	-.512**	.613**	.494**	0.0270805	0.248437	.739**	-0.178494	0.336078	.618**	-.591**	.780**	.679**	.608**	.575**	-.417*	-.443*	-0.179304	-0.16581	0.264454	-.532**	0.223068	-.609**	0.0990234	0.134857	-0.0498275	.643**	-0.298075	0.252123	0.264297	0.0216279	0.324385	-0.121049	-0.288558	0.164991	-0.34639	0.276356
α-L-arabinofuranosidase	-.513**	.613**	-0.0793794	0.185163	-0.36066	-.724**	-.416*	.850**	-.399*	.553**	-.650**	.797**	.877**	-.381*	.400*	.645**	-0.0835488	0.142321	.731**	-0.316355	0.10909	.428*	-.392*	.872**	.782**	.458*	.559**	-.382*	-0.289549	-0.217144	-0.214796	0.203132	-0.346477	0.191735	-.409*	-0.121784	-0.121745	-0.130119	.733**	-0.196659	0.338349	0.338946	-0.142546	0.242511	-0.209775	-0.261268	-0.0111528	-0.243986	0.233221
Reducing sugar	.926**	-.604**	-.648**	-.727**	0.213273	0.227726	.749**	-.532**	.865**	-.476*	.777**	-.529**	-.538**	.789**	-.592**	-0.270011	0.361396	-.729**	-0.32341	-0.365559	-0.149292	-.728**	.716**	-.430*	-0.225849	-.423*	-0.242682	.834**	.645**	.434*	.590**	-0.330233	.716**	-0.264595	.873**	-0.249797	-0.297203	0.315067	-0.282478	.449*	-0.258013	-0.207151	0.310858	-0.331352	.450*	.552**	-0.221406	.506**	-0.310333
Extracelluar protein	-.603**	.461*	0.260634	0.204106	-0.177205	-.435*	-0.380221	.718**	-.456*	.440*	-.558**	.630**	.789**	-.513**	.496**	.630**	-0.178154	.496**	.608**	0.0678818	0.23875	.439*	-0.36505	.772**	.706**	0.357833	.471*	-.487**	-0.299424	-0.325402	-0.321193	0.273987	-.448*	0.283522	-.498**	0.0495374	0.0263921	-0.189014	.693**	-0.195112	.408*	0.377884	-0.245851	0.26831	-0.290654	-0.365794	-0.066342	-0.312186	0.289256
Overall degradation	-.473*	.624**	0.0319229	0.242834	-.511**	-.729**	-.593**	.844**	-.564**	.554**	-.651**	.758**	.801**	-.541**	.438*	.532**	0.179141	0.130041	.656**	-0.307601	0.184191	.460*	-.498**	.774**	.619**	.501**	.561**	-0.27387	-0.369972	-0.0300822	-0.039635	0.228713	-.595**	0.183353	-.631**	-0.0811157	-0.0471626	0.0581984	.588**	-0.225779	0.273657	0.301524	0.171032	0.286467	0.0049941	-0.325909	0.0938691	-0.344077	0.261259
Cellulose degradation	-0.352006	.537**	-0.185275	0.0990791	-.471*	-.741**	-.398*	.809**	-0.293079	.555**	-.514**	.782**	.835**	-0.353203	0.302941	.535**	0.128751	-0.0330383	.757**	-.445*	0.138247	0.315562	-0.285313	.800**	.763**	.488**	.595**	-0.163751	-0.162574	-0.0956353	0.00578843	0.143727	-0.369955	0.0875702	-0.353735	-0.20358	-0.191119	0.0531834	.705**	-0.0868586	0.257158	0.27567	0.0567899	0.108763	-0.0162771	-0.215734	0.0197903	-0.17863	0.133286
Xylan degradation	-.479*	.608**	0.00941911	0.149768	-.497**	-.680**	-.585**	.837**	-0.378175	.571**	-.554**	.771**	.829**	-.569**	.502**	.562**	0.119003	0.101896	.687**	-0.316524	0.243659	.506**	-0.34583	.787**	.635**	.536**	.570**	-0.221594	-0.142626	-0.106214	-0.0551425	0.239755	-.583**	0.179645	-.516**	0.0138857	0.0234486	0.0394884	.620**	-0.0811065	0.297529	0.286521	0.0401281	0.288045	-0.0186727	-0.372024	0.110466	-0.284338	0.271107
[truncated: 5 more columns]

## Sheet: p
	OTU32	OTU18	OTU49	OTU40	OTU36	OTU3	OTU2	OTU43	OTU12	OTU54	OTU26	OTU52	OTU29	OTU6	OTU42	OTU34	OTU20	OTU24	OTU16	OTU25	OTU50	OTU41	OTU23	OTU44	OTU14	OTU51	OTU33	OTU1	OTU15	OTU8	OTU9	OTU48	OTU5	OTU46	OTU17	OTU38	OTU47	OTU13	OTU53	OTU11	OTU27	OTU31	OTU19	OTU45	OTU21	OTU4	OTU39	OTU7	OTU35
endo-β-1,4-glucanase	0.599786	0.0133468	0.475372	0.987279	0.0146328	0.000355579	0.234583	2.06848e-05	0.0154267	0.345542	0.0144891	0.0260208	0.00426078	0.194421	0.546084	0.00115264	0.00971717	0.801502	0.0605202	0.0468697	0.89128	0.586773	0.0484272	0.0011117	0.0121852	0.553458	0.106535	0.965448	0.0858048	0.538758	0.136827	0.450302	0.0299221	0.41099	0.0204246	0.253552	0.218624	0.121113	0.0356851	0.207861	0.0573324	0.0664305	0.010838	0.332856	0.205622	0.980181	0.589761	0.213649	0.338424
cellobiohydrolase	0.00272084	0.0326313	0.514495	0.274831	0.383475	2.44255e-06	0.000297878	0.000221843	0.00900347	6.44521e-08	0.000561369	8.99719e-11	6.37365e-10	0.040673	8.5856e-05	0.13012	0.622715	0.308508	4.78211e-09	0.356713	0.0212826	0.000257449	0.00357666	8.51564e-06	4.18333e-05	3.88607e-07	5.91109e-05	0.0254978	0.04157	0.351978	0.226509	0.312235	0.0535039	0.626439	0.0116686	0.404157	0.257012	0.561513	9.2826e-05	0.2041	0.819807	0.734596	0.6532	0.196255	0.266304	0.158228	0.159032	0.239238	0.260288
β-glucosidase	0.000279043	0.000411668	0.0257702	0.167495	0.156097	0.0140553	1.09698e-07	0.000688982	7.48879e-05	0.00514926	4.10772e-05	0.000500982	0.000232753	1.04916e-05	2.99827e-05	0.159434	0.871722	0.116265	0.0176591	0.750408	0.0215549	1.1341e-07	0.000220319	0.011122	0.112318	0.00526274	0.0805131	0.0236721	0.0314528	0.334697	0.345253	0.0464495	3.50522e-06	0.130637	1.35542e-06	0.128009	0.0679892	0.994307	0.134915	0.150371	0.166692	0.266991	0.828661	0.0707092	0.603576	0.0191322	0.213796	0.0127429	0.0669378
endo-β-1,4-xylanase	0.000199742	2.10096e-05	0.788568	0.0716932	0.0235792	3.88665e-05	0.00345905	5.02914e-13	0.00157593	0.00259306	2.35127e-06	1.81922e-06	1.41701e-09	0.00424292	0.00479793	6.75404e-05	0.60933	0.171716	0.000559087	0.206772	0.814021	0.00264108	0.00390778	1.82577e-07	0.00129112	0.0103643	0.00662463	0.00667354	0.0282648	0.204674	0.133316	0.0725077	0.00748965	0.124081	0.00112109	0.782407	0.889598	0.424304	0.00173016	0.144716	0.0144372	0.0218958	0.487788	0.0363271	0.220045	0.0683143	0.612124	0.0817152	0.0514398
β-xylosidase	0.00217097	0.00212255	0.434929	0.285725	0.130804	7.23645e-06	0.000496184	8.31122e-07	0.000859754	0.000189242	3.95727e-05	1.86957e-07	1.64881e-09	0.0063743	0.000667152	0.0088028	0.893339	0.211469	1.04783e-05	0.373048	0.0865402	0.000592811	0.00116257	1.61912e-06	9.95893e-05	0.000777038	0.00169754	0.0304198	0.0208024	0.370848	0.408493	0.182532	0.00427754	0.26339	0.00074872	0.623141	0.502442	0.805053	0.000295392	0.131013	0.20455	0.182803	0.914728	0.0987826	0.547543	0.144373	0.410844	0.0767292	0.162898
α-L-arabinofuranosidase	0.00623546	0.00067596	0.693897	0.355155	0.064584	2.00265e-05	0.0307225	1.96742e-08	0.0392457	0.00276133	0.000240651	6.5227e-07	1.95411e-09	0.0499369	0.0385383	0.000279513	0.678643	0.478856	1.46728e-05	0.107913	0.58806	0.0257835	0.0433739	3.27643e-09	1.49055e-06	0.0162616	0.00243036	0.0495211	0.142938	0.276609	0.281963	0.309533	0.0766497	0.338027	0.0340239	0.545096	0.545227	0.517705	1.37515e-05	0.325527	0.0843021	0.0837205	0.478152	0.222923	0.293631	0.188056	0.955971	0.220034	0.241704
Reducing sugar	4.5184e-12	0.000841775	0.000259209	1.75509e-05	0.285471	0.25329	7.10813e-06	0.00432726	6.09544e-09	0.0120703	1.8708e-06	0.00452901	0.00376268	1.03064e-06	0.00113269	0.173171	0.0640011	1.61886e-05	0.0998601	0.0607778	0.457351	1.71069e-05	2.7115e-05	0.0250514	0.257329	0.028128	0.222587	6.4788e-08	0.000278848	0.023671	0.00120658	0.0925071	2.68066e-05	0.182291	2.82035e-09	0.208899	0.132198	0.109433	0.153403	0.0186776	0.193817	0.29985	0.114515	0.0913417	0.0185176	0.00280898	0.267056	0.0070919	0.11516
Extracelluar protein	0.000860864	0.0155485	0.189168	0.307168	0.376566	0.0232034	0.0504198	2.43881e-05	0.0168964	0.0215303	0.00249483	0.00042945	1.00032e-06	0.00626971	0.00848116	0.000430615	0.373975	0.00849087	0.000776419	0.736552	0.230404	0.0218504	0.0611645	2.39834e-06	3.88696e-05	0.0668635	0.0131386	0.0099895	0.129194	0.0976693	0.10234	0.166682	0.0192149	0.151826	0.00825014	0.806166	0.896036	0.345057	6.17836e-05	0.329424	0.0347853	0.0519705	0.216417	0.176	0.141348	0.0605996	0.742327	0.112893	0.14336
Overall degradation	0.0127739	0.000506729	0.874404	0.222289	0.00644243	1.62978e-05	0.0011116	3.12813e-08	0.00217858	0.00273719	0.000237163	4.60553e-06	5.21037e-07	0.00354319	0.0222685	0.00430145	0.37129	0.51796	0.000204427	0.118564	0.357729	0.0158283	0.00819169	2.20398e-06	0.000576889	0.00774073	0.0023429	0.166871	0.0574999	0.881594	0.84439	0.251182	0.001059	0.35996	0.000420215	0.68753	0.815297	0.773085	0.00126111	0.257481	0.167213	0.1264	0.393678	0.147435	0.980277	0.0971179	0.641424	0.0788519	0.188073
Cellulose degradation	0.071757	0.0038489	0.354859	0.622944	0.0131073	9.69528e-06	0.0395171	3.21627e-07	0.137909	0.00267677	0.0060718	1.4814e-06	6.18967e-08	0.0707295	0.12454	0.00400433	0.522154	0.870051	4.839e-06	0.0198952	0.491659	0.108848	0.149144	5.44317e-07	3.69095e-06	0.0097812	0.00105611	0.414419	0.417827	0.635135	0.97714	0.474476	0.0575122	0.664047	0.070277	0.308442	0.339612	0.792197	3.96429e-05	0.666621	0.195352	0.163988	0.77844	0.589188	0.935775	0.279816	0.921951	0.372678	0.507478
Xylan degradation	0.0115369	0.000766126	0.96281	0.455902	0.00841027	9.4514e-05	0.00135179	5.29339e-08	0.0517751	0.00186074	0.00269893	2.52176e-06	9.01775e-08	0.00195046	0.00764291	0.0022991	0.554382	0.613043	7.4954e-05	0.107715	0.220672	0.00714053	0.0772393	1.14968e-06	0.000372534	0.00395949	0.00190527	0.266641	0.477903	0.597994	0.784716	0.228389	0.00140329	0.369924	0.00581866	0.945196	0.907579	0.844959	0.000565044	0.687564	0.131754	0.147355	0.842478	0.145119	0.926346	0.0560233	0.583333	0.150599	0.171364
[truncated: 5 more columns]
